# Supplementary material for: Beneficial Effect of Faecal Microbiota Transplantation on Mild, Moderate and Severe Dextran Sodium Sulphate-Induced Ulcerative Colitis in a Pseudo Germ-Free Animal Model
Source: Biomedicines. 2023 Dec 22;12(1):43. doi: 10.3390/biomedicines12010043 (PMC10813722; doi:10.3390/biomedicines12010043)
Supplement: Supplementary file 1 [file biomedicines-12-00043-s001.zip]

Archive with 4 entries (4 files):
- Figure S1 Comparison of composition of bacterial microbiota of PGF mice and FMT from a healthy donor.pdf
- Figure S2 Non-Metric Multidimensional Scaling (NMDS) plot with Bray-Curtis dissimilarity.pdf
- Table S1 List of oligonucleotides and their sequences used in RT-PCR reactions.pdf
- Table S2 Colon morphology of the PGF mice following 5.5-day exposure to DSS and 5-day administration of FMT..pdf
